# Supplementary material for: Longitudinal Assessment of OCT-Based Measures of Foveal Cone Structure in Achromatopsia
Source: Invest Ophthalmol Vis Sci. 2024 Apr 8;65(4):16. doi: 10.1167/iovs.65.4.16 (PMC11005076; doi:10.1167/iovs.65.4.16)
Supplement: Supplement 2 [file iovs-65-4-16_s002.xlsx]

## Sheet: Table S2
Supplementary Table S1. Previous reporting of individuals with achromatopsia
ID	Genotype		Genead et al (2011)1	Vincent et al (2013)2	Dubis et al (2014)3	Scoles et al (2014)4	Abozaid et al (2016)5	Langlo et al (2016)6	Langlo et al (2017)7	Georgiou et al (2019)8	Mastey et al (2019)9	Mastey et al (2019)10	Litts et al (2020)11	Georgiou et al (2020)12	Linderman et al (2020)13	Litts et al (2021)14	Litts et al (2021)15
JC_0046	CNGA3		4						PCI-007
JC_0047	CNGB3		5					PCI-007				same ID	same ID			same ID	same ID
JC_0056	CNGA3		8					PCI-003									same ID
JC_0185	CNGB3		6														same ID
JC_0605	CNGB3															same ID	same ID
JC_0686	CNGA3			same ID								same ID			same ID	same ID	same ID
JC_0793	CNGA3			same ID								same ID					same ID
JC_0794	CNGA3											same ID
JC_10008	CNGB3									same ID		same ID				same ID
JC_10024	CNGB3							PCI-001	PCI-001			same ID	same ID			same ID
JC_10025	CNGB3							PCI-002	PCI-002			same ID				same ID
JC_10028	CNGB3					same ID	same ID	PCI-004	PCI-004			same ID				same ID
JC_10029	CNGA3					same ID		PCI-005	PCI-005			same ID				same ID
JC_10069	CNGB3						same ID			same ID				same ID	same ID	same ID
JC_10089	CNGB3					same ID		PCI-008	PCI-008			same ID	same ID			same ID	same ID
JC_10142	CNGB3							PCI-011	PCI-011			same ID				same ID	same ID
JC_10151	CNGB3							PCI-006	PCI-006			same ID	same ID		same ID	same ID	same ID
JC_10167	CNGB3							BPE-003	BPE-003			same ID	same ID		same ID	same ID	same ID
JC_10168	CNGB3							CEI-003	CEI-003			same ID				same ID	same ID
JC_10191	CNGB3						same ID	PCI-017	PCI-017			same ID	same ID			same ID	same ID
JC_10195	CNGB3							UFC-006	UFC-006			same ID	same ID			same ID	same ID
JC_10196	CNGB3							UFC-002	UFC-002			same ID	same ID		same ID	same ID	same ID
JC_10197	CNGB3							UFC-004	UFC-004			same ID	same ID			same ID	same ID
JC_10198	CNGB3							UFC-003	UFC-003			same ID	same ID			same ID	same ID
JC_10213	CNGB3							CEI-004	CEI-004			same ID				same ID	same ID
JC_10215	CNGB3							CEI-005	CEI-005			same ID				same ID	same ID
JC_10216	CNGB3							PCI-013	PCI-013			same ID	same ID			same ID	same ID
JC_10217	CNGB3							PCI-012	PCI-012			same ID				same ID	same ID
JC_10224	CNGB3							PCI-021	PCI-021			same ID	same ID		same ID	same ID	same ID
JC_10226	CNGB3							UFC-010							same ID	same ID
JC_10232	CNGB3							CEI-001	CEI-001			same ID	same ID			same ID	same ID
JC_10247	CNGB3							UFC-001	UFC-001			same ID	same ID		same ID	same ID	same ID
JC_10248	CNGB3							CEI-008	CEI-008			same ID	same ID			same ID	same ID
JC_10249	CNGB3							UFC-009	UFC-009			same ID			same ID	same ID	same ID
JC_10250	CNGB3							UFC-008	UFC-008			same ID			same ID	same ID	same ID
JC_10256	CNGB3							UFC-007	UFC-007			same ID				same ID	same ID
JC_10257	CNGB3							UFC-005	UFC-005							same ID	same ID
JC_10258	CNGB3							PCI-024	PCI-024			same ID				same ID	same ID
JC_10260	CNGB3							CEI-006	CEI-006							same ID	same ID
JC_10300	CNGB3							BPE-018	BPE-018			same ID				same ID	same ID
JC_10301	CNGB3							BPE-012	BPE-012			same ID				same ID	same ID
JC_10310	CNGB3							CEI-002	CEI-002				same ID			same ID	same ID
JC_10320	CNGB3							BPE-010	BPE-010							same ID
JC_10334	CNGB3							CEI-011	CEI-011			same ID				same ID
JC_10409	CNGB3							PCI-031	PCI-031			same ID				same ID	same ID
JC_10416	CNGB3							CEI-009	CEI-009							same ID	same ID
JC_10417	CNGB3							BPE-019	BPE-019							same ID	same ID
JC_10424	CNGB3							PCI-020	PCI-020			same ID				same ID	same ID
JC_10494	CNGA3														same ID	same ID
JC_10617	CNGB3											same ID				same ID	same ID
JC_10853	CNGB3							PCI-032				same ID	same ID		same ID	same ID	same ID
JC_10854	CNGB3							PCI-033				same ID	same ID		same ID	same ID	same ID
JC_10953	CNGB3							CEI-016								same ID	same ID
JC_10966	CNGB3							CEI-015								same ID
JC_10968	CNGB3							PCI-034				same ID			same ID	same ID	same ID
JC_10999	CNGB3											same ID	same ID			same ID	same ID
JC_11036	CNGB3											same ID				same ID	same ID
JC_11061	CNGB3											same ID				same ID	same ID
JC_11091	CNGB3														same ID	same ID
JC_1184	CNGA3							PCI-010
JC_1208	CNGB3				same ID	same ID		PCI-009	PCI-009			same ID	same ID		same ID	same ID	same ID
KS_10088	CNGA3					same ID	same ID			same ID		same ID	same ID	same ID	same ID	same ID
TM_11446	ATF6										same ID
1. Genead MA, Fishman GA, Rha J, et al. Photoreceptor structure and function in patients with congenital achromatopsia. Invest Ophthalmol Vis Sci. 2011; 52(10):7298-7308. 2. Vincent AL, Carroll J, Fishman GA, et al. Rhodopsin F45L allele does not cause autosomal dominant retinitis pigmentosa in a large Caucasian family. Transl Vis Sci Tech. 2013; 2(2):4. 3. Dubis AM, Cooper RF, Aboshiha J, et al.…
